# Supplementary material for: AIMTOR, a BRET biosensor for live imaging, reveals subcellular mTOR signaling and dysfunctions
Source: BMC Biol. 2020 Jul 3;18:81. doi: 10.1186/s12915-020-00790-8 (PMC7334845; doi:10.1186/s12915-020-00790-8)
Supplement: Supplementary file 4 — Additional file 4. Individual data values for all experiments in an Excel file. Data sets are sorted by figure. [file 12915_2020_790_MOESM4_ESM.xlsx]

## Sheet: Figure 1
Figure 1B
	Time (min)	T757 Fasting T757			T757 Fasting + GLN			T757 Rich			S757 Fasting			S757 Fasting + GLN			S757 Rich													Figure 1B	Time (min)
	0	0.827	0.856	0.827	0.953	0.872	0.902	1.051	1.049	1.073	0.662	0.7	0.701	0.688	0.715	0.713	0.758	0.752	0.788												0
	2.93333	0.784	0.831	0.819	0.894	0.85	0.886	1.002	1.073	1.093	0.645	0.706	0.695	0.665	0.687	0.708	0.734	0.765	0.795												2.93333
	5.86667	0.767	0.823	0.813	0.874	0.866	0.891	0.988	1.091	1.079	0.647	0.695	0.699	0.661	0.698	0.705	0.735	0.782	0.791												5.86667
	8.8	0.761	0.793	0.813	0.864	0.857	0.893	0.983	1.078	1.079	0.644	0.705	0.703	0.667	0.679	0.705	0.723	0.756	0.798												8.8
	11.7333	0.768	0.793	0.82	0.869	0.847	0.891	0.983	1.064	1.07	0.646	0.69	0.693	0.659	0.68	0.719	0.717	0.773	0.768												11.7333
	14.6667	0.755	0.789	0.82	0.867	0.876	0.91	0.957	1.043	1.064	0.641	0.696	0.699	0.656	0.676	0.715	0.732	0.769	0.759												14.6667
	17.6	0.754	0.794	0.815	0.862	0.866	0.894	0.969	1.05	1.066	0.638	0.687	0.693	0.666	0.677	0.723	0.725	0.763	0.749												17.6
	20.5333	0.76	0.799	0.804	0.859	0.859	0.901	0.969	1.046	1.076	0.647	0.695	0.704	0.663	0.674	0.717	0.72	0.758	0.757												20.5333
	23.4667	0.76	0.793	0.818	0.848	0.857	0.899	0.96	1.02	1.048	0.64	0.706	0.692	0.663	0.694	0.714	0.723	0.754	0.771												23.4667
	26.4	0.756	0.782	0.811	0.857	0.858	0.91	0.96	1.031	1.052	0.642	0.699	0.707	0.67	0.687	0.714	0.734	0.756	0.775												26.4
	29.3333	0.764	0.802	0.828	0.863	0.854	0.899	0.956	1.029	1.079	0.643	0.694	0.694	0.663	0.695	0.714	0.734	0.77	0.764												29.3333
	32.2667	0.759	0.792	0.818	0.853	0.852	0.916	0.95	1.043	1.056	0.641	0.706	0.698	0.674	0.693	0.708	0.739	0.757	0.775												32.2667
	35.2	0.76	0.788	0.821	0.848	0.852	0.894	0.947	1.027	1.037	0.64	0.698	0.701	0.667	0.678	0.721	0.723	0.771	0.761												35.2
	38.1333	0.757	0.762	0.813	0.847	0.859	0.9	0.925	1.031	1.032	0.64	0.691	0.699	0.668	0.691	0.699	0.723	0.757	0.756												38.1333
	41.0667	0.749	0.759	0.809	0.838	0.87	0.888	0.937	1.026	1.036	0.631	0.693	0.693	0.668	0.676	0.721	0.73	0.743	0.767												41.0667
	44	0.735	0.773	0.817	0.847	0.861	0.905	0.941	1.025	1.038	0.643	0.678	0.677	0.677	0.679	0.7	0.726	0.761	0.757												44
	46.9333	0.744	0.775	0.817	0.847	0.862	0.896	0.927	1.026	1.033	0.636	0.7	0.687	0.67	0.685	0.707	0.725	0.764	0.762												46.9333
	49.8667	0.738	0.753	0.812	0.846	0.849	0.889	0.92	1.005	1.025	0.64	0.691	0.695	0.672	0.696	0.696	0.718	0.762	0.754												49.8667
	52.8	0.752	0.776	0.797	0.835	0.846	0.905	0.935	1.025	1.035	0.633	0.686	0.69	0.672	0.678	0.72	0.728	0.762	0.764												52.8
	55.7333	0.745	0.762	0.807	0.831	0.871	0.896	0.933	1.018	1.033	0.637	0.681	0.69	0.661	0.698	0.695	0.727	0.766	0.76												55.7333
	58.6667	0.726	0.77	0.806	0.822	0.879	0.905	0.936	0.984	1.028	0.634	0.686	0.676	0.655	0.685	0.704	0.726	0.756	0.773												58.6667
	mean BRET intensity	0.758143	0.78881	0.814524	0.858286	0.860143	0.898571	0.958524	1.03733	1.0539	0.641429	0.694429	0.694571	0.666905	0.686714	0.710381	0.728571	0.761762	0.768762
	mean BRET intensity	Fasting			Fasting + GLN			Rich
	T757	0.758	0.789	0.815	0.858	0.86	0.899	0.959	1.037	1.054
	S757	0.641	0.694	0.695	0.667	0.687	0.71	0.729	0.762	0.769
Figure 1C
	Time (min)	AIMTOR rich			T757A rich
	0	1.088	1.024	1.087	0.657	0.65	0.644
	1.1167	1.062	1.011	1.065	0.647	0.65	0.642
	2.2334	1.061	0.988	1.065	0.65	0.641	0.637
	3.3501	1.038	0.992	1.068	0.644	0.645	0.635
	4.4668	1.047	0.985	1.045	0.646	0.638	0.635
	5.5835	1.024	0.968	1.037	0.645	0.637	0.634
	6.7002	1.014	0.973	1.021	0.642	0.633	0.634
	7.8169	1.022	0.964	1.018	0.642	0.635	0.633
	8.9336	1.005	0.966	1.024	0.64	0.632	0.63
	10.0503	1.003	0.966	1.009	0.639	0.637	0.623
	11.167	0.999	0.963	0.996	0.643	0.639	0.63
	12.2837	0.995	0.945	0.988	0.646	0.624	0.62
	13.4004	0.992	0.942	0.993	0.631	0.631	0.616
	14.5171	0.992	0.943	0.985	0.635	0.627	0.619
	15.6338	0.998	0.938	0.963	0.644	0.635	0.628
	16.7505	0.993	0.938	0.971	0.632	0.63	0.626
	17.8672	0.991	0.942	0.973	0.638	0.631	0.625
	18.9839	0.986	0.932	0.953	0.629	0.632	0.621
	20.1006	0.978	0.937	0.951	0.637	0.628	0.613
	21.2173	0.993	0.938	0.946	0.634	0.626	0.616
	22.334	0.977	0.937	0.943	0.63	0.625	0.63
	23.4507	0.986	0.932	0.955	0.636	0.631	0.617
	24.5674	0.979	0.927	0.938	0.637	0.622	0.611
	25.6841	0.984	0.924	0.955	0.632	0.621	0.616
	26.8008	0.985	0.927	0.934	0.634	0.618	0.627
	27.9175	0.986	0.917	0.943	0.636	0.625	0.612
	29.0342	0.981	0.915	0.938	0.63	0.627	0.629
	30.1509	0.979	0.936	0.93	0.627	0.62	0.613
	31.2676	0.99	0.92	0.946	0.627	0.618	0.611
	32.3843	0.973	0.923	0.943	0.631	0.622	0.617
	33.501	0.977	0.915	0.939	0.627	0.624	0.617
	34.6177	0.968	0.908	0.942	0.624	0.622	0.613
	35.7344	0.975	0.911	0.937	0.632	0.625	0.617
	36.8511	0.978	0.911	0.932	0.636	0.629	0.615
	37.9678	0.988	0.903	0.922	0.631	0.619	0.611
	39.0845	0.972	0.916	0.923	0.64	0.622	0.61
	40.2012	0.981	0.914	0.925	0.632	0.624	0.612
	41.3179	0.974	0.896	0.927	0.62	0.62	0.611
	42.4346	0.961	0.912	0.914	0.625	0.612	0.617
	43.5513	0.975	0.912	0.923	0.626	0.623	0.611
	44.668	0.96	0.905	0.917	0.627	0.626	0.616
	45.7847	0.958	0.909	0.921	0.635	0.626	0.615
	46.9014	0.975	0.895	0.908	0.618	0.617	0.607
	48.0181	0.958	0.905	0.908	0.632	0.621	0.617
	49.1348	0.968	0.894	0.916	0.625	0.626	0.613
	50.2515	0.957	0.905	0.912	0.621	0.616	0.608
	51.3682	0.963	0.899	0.909	0.623	0.618	0.609
	52.4849	0.956	0.896	0.909	0.631	0.625	0.616
	53.6016	0.955	0.895	0.905	0.624	0.63	0.618
	54.7183	0.964	0.908	0.905	0.634	0.622	0.624
	55.835	0.97	0.894	0.9	0.63	0.631	0.617
	56.9517	0.962	0.908	0.907	0.633	0.619	0.615
	58.0684	0.953	0.887	0.897	0.623	0.62	0.618
	59.1851	0.945	0.889	0.896	0.627	0.625	0.614

## Sheet: Figure 2
Figure 2
Figure 2A	Phosphatase inhibitors
	DMSO 1/250			Ph Inhib 1/250			DMSO 1/100			Ph Inhib 1/100
90mn	1.01375	0.98125	0.97225	1.01988	0.994625	1.01287	0.9615	0.94275	0.950375	1.01038	1.00038	1.01862
O/N	0.951625	0.934375	0.94825	0.990375	0.989375	1.00188	0.886875	0.859375	0.87925	1.01513	0.993875	1.01175
Figure 2B	Rapamycin
	DMSO			25nM			100nM			250nM
90mn	1.03012	1.00125	1.01937	0.923625	0.908875	0.90075	0.907375	0.908	0.918875	0.9195	0.912375	0.901375
O/N	0.99025	0.96875	0.963875	0.843125	0.847875	0.824875	0.846125	0.837875	0.85525	0.85175	0.82625	0.819125
Figure 2C	Torin
	DMSO			25nM			100nM			250nM
90mn	1.02425	1.00887	1.00713	0.896625	0.903375	0.89375	0.874875	0.867	0.86925	0.88425	0.884375	0.886625
O/N	0.962125	0.951375	0.978	0.8805	0.874875	0.86925	0.82775	0.815125	0.82425	0.801875	0.796125	0.791875
Figure 2E
	AIMTOR	AIMTOR	AIMTOR T757A	AIMTOR T757A
	Control	Rapamycin	Control	Rapamycin
	0.718968	0.576262	0.558337	0.624602
	0.791385	0.575747	0.551188	0.550239
	0.828252	0.587307	0.56152	0.582895
	0.823837	0.596077	0.554878	0.593616
	0.65556	0.595247	0.568656	0.586449
	0.736194	0.584197	0.54657	0.611051
	0.851228	0.58466	0.559016	0.579324
	0.875764	0.583121	0.564641	0.590189
	0.75789	0.578135	0.581263	0.58309
	0.742972	0.621014	0.576397	0.566595
	0.712882	0.584539	0.567671	0.778741
	0.89169	0.646129	0.545449	0.543787
	0.893349	0.653553	0.592508	0.536042
	0.88685	0.596996	0.611529	0.597874
	0.638036	0.598337	0.572817	0.541382
	0.760429	0.674513	0.574958	0.567951
	0.628302	0.578924	0.588066	0.606292
	0.632458	0.600008	0.616169	0.529525
	0.677185	0.592124	0.627472	0.529905
	0.675723		0.545351	0.539949
	0.715311			0.615973
	0.705685			0.526718
				0.62839
				0.624264
				0.609604

## Sheet: Figure 3
Figure 3
Figure 3A	C2C12 cells: effect of amino acids
	Mean BRET intensity of Leucine treated cells - mean BRET intensity of fasting (-4AAS) condition
	time sec	- 4 AAS + LEU							time sec	- 4 AAS + LEU + Rapa				time sec	- 4 AAS + LEU + Rich
	0	0.1635	0.1159	0.1225	0.0901	0.0313	0.1268		0	-0.0392	-0.0269	-0.0178		0	0.1941	0.1479	0.2023
	176	0.1907	0.1023	0.1418	0.0938	0.0517	0.1165		176	-0.0303	-0.0179	-0.0272		176	0.1998	0.1108	0.182
	352	0.1561	0.0999	0.0895	0.0841	0.0492	0.1117		352	-0.0433	-0.0082	-0.0309		352	0.1515	0.0884	0.1484
	528	0.129	0.0922	0.0741	0.0636	0.0387	0.1013		528	-0.0452	-0.0091	-0.0275		528	0.1382	0.0807	0.1263
	704	0.1372	0.0949	0.0476	0.0729	0.0365	0.1184		704	-0.0513	0.0064	-0.0121		704	0.1033	0.0822	0.1175
	880	0.1329	0.0947	0.0499	0.0682	0.0287	0.096		880	-0.0446	-0.0135	-0.0189		880	0.1119	0.0682	0.1098
	1056	0.1186	0.0754	0.0342	0.069	0.0535	0.1062		1056	-0.0427	0.0023	-0.0241		1056	0.0947	0.0545	0.1056
	1232	0.1309	0.0779	0.0202	0.0759	0.0532	0.1062		1232	-0.0414	-0.0058	-0.0175		1232	0.1151	0.0556	0.0815
	Mean BRET intensity	0.144863	0.09415	0.072475	0.0772	0.04285	0.110387	0.0903208		-0.04225	-0.0090875	-0.022	-0.0244458		0.138575	0.0860375	0.134175	0.119596
	SEM	0.0189281	0.0092375	0.0345	0.0091	0.00905	0.0079625	0.0147964		0.0039625	0.0077625	0.005425	0.00571667		0.0324188	0.0222469	0.0325438	0.0290698
Figure 3B	human primary muscle cells: effect of amino acids
	time (sec)	Rich			- 4 AAS			- 4 AAS + Rich
	0	0.959	0.915	0.9	0.848	0.845	0.799	0.946	0.868	0.89
	67	0.902	0.914	0.864	0.801	0.843	0.779	0.886	0.847	0.848
	134	0.855	0.864	0.841	0.801	0.818	0.779	0.851	0.801	0.847
	201	0.814	0.855	0.819	0.793	0.832	0.758	0.843	0.763	0.854
	268	0.789	0.871	0.802	0.779	0.795	0.764	0.804	0.781	0.837
	335	0.78	0.843	0.77	0.786	0.76	0.744	0.844	0.781	0.825
	402	0.774	0.842	0.811	0.769	0.781	0.736	0.797	0.751	0.812
	469	0.767	0.809	0.798	0.766	0.768	0.736	0.808	0.752	0.813
	536	0.769	0.826	0.781	0.752	0.751	0.742	0.812	0.811	0.802
	603	0.775	0.836	0.778	0.736	0.793	0.713	0.812	0.719	0.833
	670	0.763	0.782	0.754	0.74	0.77	0.754	0.814	0.73	0.806
	737	0.783	0.799	0.791	0.765	0.792	0.739	0.814	0.741	0.818
	804	0.733	0.838	0.776	0.749	0.755	0.742	0.798	0.727	0.814
	871	0.773	0.82	0.763	0.76	0.778	0.707	0.775	0.73	0.786
	938	0.756	0.799	0.763	0.749	0.767	0.698	0.773	0.728	0.788
	1005	0.736	0.791	0.776	0.703	0.745	0.745	0.795	0.74	0.84
	1072	0.75	0.792	0.786	0.736	0.763	0.762	0.809	0.752	0.797
	1139	0.736	0.791	0.752	0.775	0.772	0.752	0.778	0.707	0.792
	1206	0.735	0.755	0.761	0.702	0.753	0.727	0.786	0.769	0.806
		Rich			- 4 AAS			- 4 AAS + Rich
	Mean BRET intensity	0.7868	0.8285	0.794	0.7637	0.7832	0.7461	0.8182	0.7631	0.8215
Figure 3C	C2C12 cells Insuline effect
	Mean BRET intensity of Insulin treated cells - mean BRET intensity of fasting condition
	time (sec)	Fasting O/N + Insulin 1h
	0	0.0962	0.0126	0.1794	0.0873	0.0365	0.0556
	176	0.0456	0.0102	0.18	0.0883	0.0273	0.0334
	352	0.075	0.0185	0.2054	0.0764	0.0196	0.0288
	528	0.0689	-0.0194	0.1903	0.084	0.013	0.0212
	704	0.0795	-0.0062	0.1823	0.0502	0.0105	0.0302
	880	0.0821	-0.0094	0.1841	0.0636	0.0017	0.0125
	1056	0.0595	-0.0112	0.2002	0.0555	0.0042	0.0127
	1232	0.0605	-0.0204	0.1768	0.0685	0.0121	0.0205
	Mean BRET intensity	0.0709125	-0.0031625	0.187312	0.071725	0.0156125	0.0268625	0.0615438
	SEM	0.0122875	0.0126969	0.00849062	0.012275	0.00914062	0.0101375	0.010838
Figure 3D	H1299 cells siRNA effect
	time (sec)	siCtl			siRd1
	0	1.138	1.153	1.146	1.177	1.179	1.211
	176	1.075	1.123	1.12	1.165	1.163	1.181
	352	1.052	1.102	1.114	1.154	1.158	1.176
	528	1.053	1.099	1.088	1.152	1.156	1.159
	704	1.032	1.088	1.084	1.142	1.15	1.164
	880	1.041	1.094	1.098	1.161	1.153	1.164
	1056	1.039	1.094	1.088	1.15	1.146	1.188
	1232	1.047	1.107	1.104	1.165	1.149	1.177
		siCtl			siRd1
	meanBRET intensity	1.05963	1.1075	1.10525	1.15825	1.15675	1.1775

## Sheet: Figure 5
Figure 5	AIMTOR in C2C12 differentiation
Figure 5A	Western blot quantification of Phospho S6K1 (normalized by stain free)
		D0 PROLIF			D1 DIFF			D5 DIFF
	P-S6K1	0.0805301	0.0751935	0.0752858	0.0263006	0.0325352	0.0354772	0.104685	0.113933	0.133261
Figure 5B
	BRET imaging quantification
		Control	Rapamycin
		0.559914	0.655267
		0.828631	0.639104
		0.785034	0.692884
		0.81678	0.563325
		0.882643	0.615442
		0.825821	0.626744
		0.80969	0.559882
		0.866857	0.525408
		0.824581	0.593183
		0.737888	0.610375
		0.8257	0.721335
		0.808474	0.692274
		0.842286	0.597555
		0.707202	0.618837
		0.810389	0.652526
		0.798056	0.6493
		0.625224	0.575021
		0.783414
		0.838305
		0.800329
		0.682879
		0.764681
		0.776069
		0.83402
		0.8224
Figure 5C
mean BRET intensity of AIMTOR localized to various subcellular compartment during C2C12 Differentiation
	D0			D1			D3			D5
AIMTOR NES	0.8801	0.8939	0.892	0.8348	0.8254	0.8335	1.0846	1.0557	1.0575	1.1594	1.1683	1.1334
AIMTOR LYSO	0.8218	0.817	0.8443	0.786	0.7808	0.7723	1.0748	1.0587	0.9783	1.2626	1.2312	1.2287
AIMTOR NLS	0.6679	0.6696	0.685	0.6419	0.6508	0.6455	0.7375	0.7419	0.7654	0.7697	0.7478	0.7644
AIMTOR MITO	0.5493	0.5455	0.5356	0.5456	0.5102	0.4898	0.6752	0.725	0.7183	0.8684	0.8226	0.8479
AIMTOR T757A	0.615571	0.623893	0.6145	0.594429	0.601214	0.586321	0.575786	0.571143	0.567929	0.557857	0.539107	0.554286
Figure 5D
mean BRET intensity of AIMTOR localized to various subcellular compartment during C2C12 Differentiation: response to serum and amino acid
	2% ser						2% ser + LEU						10% ser						10% ser + LEU
AIMTOR NES	0.8244	0.8095	0.7785	0.809449	0.758289	0.822884	0.8716	0.8271	0.8273	0.855471	0.805959	0.84532	0.8671	0.8699	0.8393	0.863856	0.805464	0.84532	0.9729	0.8991	0.9644	0.932088	0.88719	0.900913
AIMTOR LYSO	0.813	0.801	0.7797	0.812205	0.777748	0.775454	0.8267	0.7997	0.842	0.846747	0.818488	0.848472	0.8055	0.7745	0.7771	0.836484	0.774633	0.80326	0.9032	0.8658	0.9406	0.898084	0.85401	0.865309
AIMTOR NLS	0.5732	0.5461	0.5427	0.566389	0.537222	0.561452	0.588	0.5665	0.5524	0.581704	0.581501	0.581621	0.5611	0.5379	0.5376	0.557219	0.551894	0.553996	0.6108	0.586	0.5786	0.596777	0.577207	0.577271
AIMTOR MITO	0.5615	0.5146	0.507	0.537064	0.555074	0.559622	0.5419	0.5333	0.5499	0.591214	0.55401	0.553847	0.561	0.5651	0.5372	0.559366	0.55429	0.57429	0.5922	0.581	0.6262	0.606363	0.618513	0.609799

## Sheet: Figure 6
Figure 6
Figure 6A			DMSO		RAPAMYCIN
		Time (min)	Mean BRET	SEM	Mean BRET	SEM
		-4	0.733753	0.0292956	0.729619	0.0185645
		-2	0.737423	0.0182963	0.732446	0.0138292
		0	0.736781	0.0146752	0.731889	0.0212258
		2	0.74199	0.0190847	0.725826	0.0116599
		4	0.734823	0.00827134	0.708505	0.00940939
		6	0.742174	0.0112058	0.703716	0.0102639
		8	0.743322	0.0132249	0.712792	0.00813784
		10	0.733388	0.0118708	0.707388	0.0182156
		12	0.746197	0.00898032	0.699701	0.0143359
		14	0.731594	0.0108478	0.707792	0.0138359
		16	0.74297	0.0149516	0.680139	0.00721359
		18	0.742884	0.00549542	0.708411	0.016908
		20	0.735466	0.015743	0.687432	0.00621848
		22	0.736076	0.00848385	0.702684	0.0134705
		24	0.734436	0.0079075	0.714136	0.0123744
		26	0.722919	0.00861119	0.686416	0.00827908
		28	0.7347	0.00901626	0.697271	0.00542703
		30	0.732003	0.00607037	0.68944	0.0100316
		32	0.729784	0.0106152	0.683047	0.00874704
		34	0.726838	0.00565754	0.661341	0.0101187
		36	0.72331	0.00747798	0.6731	0.00910695
		38	0.732943	0.0076846	0.646244	0.00681114
		40	0.738679	0.00847528	0.649595	0.00638645
		42	0.73929	0.009395	0.654859	0.00833266
		44	0.741183	0.00383359	0.646302	0.0109104
		46	0.735182	0.00538532	0.647251	0.00937959
		48	0.733268	0.0105776	0.642149	0.00465795
		50	0.729496	0.00560775	0.642382	0.00979669
		52	0.750881	0.00893492	0.635952	0.00788996
		54	0.745421	0.00410462	0.625795	0.0106849
		56	0.747608	0.0107639	0.636588	0.0115943
		58	0.734893	0.0109332	0.624148	0.00477312
Figure 6B		Time (min)	Mean BRET	SEM
		0	0.7342	3.70074e-17
		2	0.735947	0.00486932
		4	0.737083	0.00529854
		6	0.739524	0.0047311
		8	0.731622	0.00615431
		10	0.731812	0.00639175
		12	0.737346	0.0083
		14	0.729643	0.00797245
		16	0.733727	0.00593699
		18	0.736577	0.0071648
		20	0.737696	0.00733909
		22	0.730364	0.00840967
		24	0.728001	0.00626597
		26	0.735	0.00409018
		28	0.730848	0.00775199
		30	0.731778	0.00653843
		32	0.736769	0.00688928
		34	0.738808	0.00644529
		36	0.73677	0.00514805
		38	0.771447	0.00609879
		40	0.790526	0.00782154
		42	0.803594	0.00704901
		44	0.805629	0.0116354
		46	0.811843	0.00930129
		48	0.813682	0.00843956
		50	0.797679	0.00797326
		52	0.80397	0.00883411
		54	0.800067	0.00882366
		56	0.7948	0.00871365
		58	0.802251	0.00980545
		60	0.794694	0.00955218
		62	0.796296	0.00933733
		64	0.791618	0.0105965
		66	0.794848	0.00976368
		68	0.788106	0.0100683
		70	0.785208	0.0123336
		72	0.78874	0.0139966
Figure 6C			Mean BRET	SEM
		WT	0.78615	0.00470374
		Fmr1 KO	0.827655	0.00823983
		Shank D11	0.821915	0.00668173
Figure 6D			WT		Fmr1 KO		Shank D11
		time (min)	Mean BRET	SEM	Mean BRET	SEM	Mean BRET	SEM
		-4	100.557	0.496195	100.219	0.708688	100.265	0.212335
		-2	100.667	0.241133	100.156	0.840841	100.154	0.371286
		0	100	0	100	0	100	0
		2	105.32	1.89529	101.746	1.67539	98.313	1.74357
		4	109.681	2.04992	100.839	2.05567	102.07	0.805297
		6	113.944	1.89265	103.301	0.13463	99.8644	0.531051
		8	115.175	2.04718	101.757	2.55738	102.575	1.53799
		10	115.635	1.8973	100.893	3.69994	103.726	0.699025
		12	116.397	1.28438	100.792	0.82108	100.827	0.668667
		14	115.709	1.68365	100.823	1.40753	101.417	0.719414
		16	115.909	1.67722	100.848	2.33408	102.35	0.668552
		18	114.763	1.9322	100.787	2.83737	104.237	0.708282
		20	114.128	1.55675	100.907	1.00996	104.361	0.768563
		22	114.795	1.69102	100.99	1.72221	105.175	0.894334
		24	113.459	1.80733	101.062	1.77166	105.673	0.971275
		26	114.082	1.68135	100.953	1.75073	105.462	0.846792
		28	112.554	1.6993	101.081	1.72583	105.211	0.90944
		30	113.469	1.68298	101.163	1.6614	104.562	0.723925
		32	112.513	1.29062	101.023	1.72646	105.217	0.845043
		34	111.831	1.30529	101.115	1.67448	104.694	0.912402
		36	111.2	1.02566	101.159	1.65104	104.458	1.02574

## Sheet: figure S1
Figure S1
Figure S1B
	Fasting + GLN	Fasting + Rapa	Rich
T757	0.1	-0.051	0.2
S757	0.025	-0.015	0.087
4EBP1	0.015	0.024	0.017
S65T70	0.059	-0.019	0.055
T37T46	0.021	0.006	0.037
	value represent the Mean BRET intensity - the mean BRET intensity of the Fasting condition

## Sheet: Figure S2
Figure S2
Figure S2A
	S757 Torin
		DMSO			25nM			100nM			250nM
	90mn	0.744	0.73575	0.737125	0.700625	0.702375	0.692375	0.687	0.690625	0.693	0.6905	0.686625	0.675125
Figure S2B
	AIMTOR expression (GFP Fluo)	BRET intensity
	28747.1	0.656
	32987.1	0.645
	39834.8	0.829
	13802.2	0.679
	33543.2	0.647
	25740.7	0.647
	37832.5	0.725
	23391.2	0.864
	6399.38	0.706
	7591.75	0.741
	7839.16	0.753
	6397.34	0.665
	14093	0.835
	11791	0.859
	16437.2	0.831
	7214.28	0.733
	11387.8	0.724
	31032.3	0.672
	7704.16	0.971
	22443.1	0.813
	58633.7	0.767
	32698.5	0.802
Figure S2C
	Western blot quantification (Normalization /stainfree)
			WB REDD1	WB PS6K1
		Norma siCTL	0.0237251	0.0130486
		Norma siREDD1	0.0152813	0.0201942
	%		WB REDD1	WB PS6K1
		Norma siCTL	1	1
		Norma siREDD1	0.644098	1.54762

## Sheet: Figure S3
Figure S3
Figure S3A
	C2C12 differentiated: effect DMSO or rapa O/N between Day4 and Day5 of Differentiation													C2C12 differentiated: effect DMSO or rapa 1h at Day7 of Differentiation
	time sec	Control			Rapa 25nM			Rapa 250nM
	0	0.972	0.948	0.967	0.656	0.742	0.692	0.708	0.693	0.735				Figure S3F
	89	0.964	0.946	0.969	0.659	0.731	0.691	0.708	0.695	0.73				CYTOSOLIC AIMTOR	DMSO 1h			Rapa 1h
	178	0.963	0.953	0.968	0.667	0.733	0.695	0.72	0.695	0.738				Mean BRET intensity	1.03887	1.042	1.08163	0.993375	0.88125	0.943875
	267	0.967	0.946	0.97	0.664	0.732	0.699	0.712	0.702	0.736
	356	0.959	0.95	0.972	0.667	0.729	0.699	0.713	0.698	0.738
	445	0.964	0.956	0.965	0.668	0.727	0.697	0.711	0.696	0.731				Figure S3G
	534	0.961	0.946	0.971	0.67	0.721	0.698	0.712	0.697	0.731				LYSO AIMTOR	DMSO 1h			Rapa 1h
	623	0.963	0.95	0.972	0.664	0.723	0.696	0.712	0.695	0.733				Mean BRET intensity	1.18588	1.04662	1.10238	0.979625	0.854125	0.806
	712	0.964	0.952	0.971	0.675	0.72	0.702	0.713	0.695	0.732
	801	0.958	0.945	0.966	0.665	0.716	0.699	0.704	0.692	0.728
	890	0.957	0.941	0.977	0.67	0.719	0.698	0.712	0.689	0.726				Figure S3H
	979	0.962	0.944	0.966	0.668	0.714	0.695	0.711	0.689	0.73				NLS AIMTOR	DMSO 1h			Rapa 1h
	1068	0.958	0.946	0.971	0.668	0.712	0.696	0.709	0.689	0.721				Mean BRET intensity	0.75725	0.71975	0.734625	0.688625	0.62225	0.668375
	1157	0.961	0.939	0.959	0.674	0.72	0.7	0.712	0.691	0.728
	1246	0.955	0.936	0.962	0.665	0.722	0.697	0.708	0.687	0.724
														Figure S3I
	mean BRET intensity	0.961867	0.946533	0.9684	0.666667	0.724067	0.696933	0.711	0.693533	0.730733				MITO AIMTOR	DMSO 1h			Rapa 1h
														Mean BRET intensity	0.782	0.738125	0.75475	0.670125	0.62075	0.655375
BRET imaging quantification
Figure S3C				Figure S3D				Figure S3E
LYSO AIMTOR	Control	Rapamycin		NLS AIMTOR	Control	Rapamycin		MITO AIMTOR	Control	Rapamycin
	0.746242	0.656296			0.514782	0.49721			0.430232	0.373602
	0.781537	0.647489			0.506931	0.499808			0.582532	0.370919
	0.781017	0.627714			0.526588	0.51475			0.59434	0.386441
	0.834796	0.620164			0.532985	0.507224			0.546213	0.306566
	0.815312	0.654964			0.53631	0.504951			0.573911	0.319983
	0.794114	0.658556			0.531858	0.502488			0.627252	0.313526
	0.744361	0.633984			0.540111	0.499279			0.657475	0.517972
	0.758595	0.572501			0.521922	0.497034			0.551294	0.458482
	0.784274	0.575442			0.521495	0.501856			0.549975	0.328959
	0.786847	0.543317			0.526294	0.510085			0.560469	0.31761
	0.77573	0.54649			0.522642	0.455913			0.613755	0.484906
	0.407329	0.624527			0.51226	0.451856			0.569578	0.495277
	0.749435	0.618861			0.54245	0.458601			0.571478	0.394131
	0.744518	0.660135			0.532329	0.468854			0.557023	0.409581
	0.751479	0.627266			0.525947	0.45269			0.561211	0.442533
	0.744346	0.488761			0.519502	0.457668			0.57667	0.441492
	0.779035	0.546943			0.536074	0.519476			0.561253	0.448154
	0.779477	0.596804			0.509025	0.505989			0.569317	0.428572
	0.789697				0.491974	0.523712			0.620448	0.436197
	0.788901				0.507153	0.510919			0.619171	0.428899
	0.764875				0.502756	0.501842			0.644777	0.479233
	0.734656				0.518925	0.508889			0.625146	0.46698
	0.796597				0.529775	0.506889			0.526426	0.47004
	0.782162				0.499125	0.506832			0.545979	0.480299
	0.763414				0.496261	0.515343			0.532541	0.510198
	0.671222				0.516273	0.506476			0.495339	0.496259
	0.670722				0.485762	0.517588			0.494353	0.436099
	0.672322				0.523592	0.497384			0.501707	0.400504
					0.608818				0.476942	0.407891
					0.579678				0.57416	0.3585
					0.538885				0.553341	0.369065
					0.54527				0.574155	0.360526
					0.535109				0.588012
					0.522903				0.564229
					0.535973
					0.529248
					0.518329
